# Supplementary material for: Complete Genome Sequence and Comparative Analysis of the Fish Pathogen Lactococcus garvieae
Source: PLoS One. 2011 Aug 4;6(8):e23184. doi: 10.1371/journal.pone.0023184 (PMC3150408; doi:10.1371/journal.pone.0023184)
Supplement: Table S2 — The 484 genes of L. garvieae Lg2 that are absent in any of the five sequenced L. lactis . (XLSX) [file pone.0023184.s005.xlsx]

## Sheet: Table S2
Table S2. The 484 genes of L. garvieae Lg2 that are absent in any of the five sequenced L. lactis
Gene	Size (aa)	Predicted gene product	COG ID	COG category
LCGL_0012	479	4-hydroxyphenylacetate-3-hydroxylase	COG2368	Q
LCGL_0017	126	hypothetical protein	-	-
LCGL_0020	255	putative cell division FtsK/SpoIIIE protein	-	-
LCGL_0021	187	hypothetical protein	-	-
LCGL_0022	150	hypothetical protein	-	-
LCGL_0023	276	hypothetical protein	-	-
LCGL_0024	56	hypothetical protein	-	-
LCGL_0025	288	hypothetical protein	-	-
LCGL_0026	144	hypothetical protein	-	-
LCGL_0027	118	hypothetical protein	-	-
LCGL_0043	186	hypothetical protein	-	-
LCGL_0044	316	hypothetical protein	-	-
LCGL_0045	246	transcription regulator	COG0789	K
LCGL_0049	406	major facilitator family transporter protein	COG0477	GEPR
LCGL_0105	49	hypothetical protein	-	-
LCGL_0106	48	hypothetical protein	-	-
LCGL_0107	88	truncated glycosyltransferase	-	-
LCGL_0118	52	hypothetical protein	-	-
LCGL_0127	281	putative glycosyltransferase	-	-
LCGL_0142	49	hypothetical protein	-	-
LCGL_0167	542	sodium-dependent phosphate transport protein	COG1283	P
LCGL_0169	290	dTDP-L-rhamnose synthase	COG1091	M
LCGL_0175	350	conserved hypothetical protein	COG1744	R
LCGL_0191	373	alanine dehydrogenase	COG0686	E
LCGL_0194	318	alcohol dehydrogenase	-	-
LCGL_0195	459	hypothetical protein	-	-
LCGL_0198	68	conserved hypothetical protein	-	-
LCGL_0204	474	dipeptidase	COG0624	E
LCGL_0223	824	conserved hypothetical protein	COG1368	M
LCGL_0224	56	hypothetical protein	-	-
LCGL_0226	397	hypothetical protein	-	-
LCGL_0227	342	hypothetical protein	-	-
LCGL_0228	326	hypothetical protein	-	-
LCGL_0229	870	hypothetical protein	-	-
LCGL_0230	55	hypothetical protein	-	-
LCGL_0241	49	hypothetical protein	-	-
LCGL_0245	268	amino acid ABC transporter substrate-binding subunit	COG0834	ET
LCGL_0250	613	transporter protein	COG0531	E
LCGL_0259	141	conserved hypothetical protein	COG0350	L
LCGL_0280	139	conserved hypothetical protein	COG0589	T
LCGL_0281	542	hypothetical protein	-	-
LCGL_0289	109	cellobiose PTS system IIB component	COG1440	G
LCGL_0295	252	phage related lysozyme	COG3772	R
LCGL_0297	714	penicillin-binding protein 1A/1B	COG0744	M
LCGL_0298	384	hypothetical protein	-	-
LCGL_0302	48	hypothetical protein	-	-
LCGL_0310	296	transposase	-	-
LCGL_0313	67	hypothetical protein	-	-
LCGL_0314	72	hypothetical protein	-	-
LCGL_0316	278	pyridoxal kinase	-	-
LCGL_0368	256	ABC transporter permease component	COG0842	V
LCGL_0369	540	hypothetical protein	-	-
LCGL_0381	76	hypothetical protein	-	-
LCGL_0382	516	hypothetical protein	-	-
LCGL_0385	159	hypothetical protein	-	-
LCGL_0386	185	hypothetical protein	-	-
LCGL_0403	54	truncated competence protein ComEC	-	-
LCGL_0415	293	hypothetical protein	-	-
LCGL_0423	133	conserved hypothetical protein	COG1393	P
LCGL_0431	296	transposase	-	-
LCGL_0438	384	putative glycosyltransferase	COG0438	M
LCGL_0439	437	glycosyltransferase	-	-
LCGL_0440	230	acetyltransferase	COG0110	R
LCGL_0441	371	glycosyltransferase	COG0438	M
LCGL_0442	374	hypothetical protein	-	-
LCGL_0449	523	amino acid ABC transporter substrate-binding component	-	-
LCGL_0450	246	amino acid ABC transporter ATP-binding component	COG1126	E
LCGL_0459	162	conserved hypothetical protein	-	-
LCGL_0461	145	conserved hypothetical protein	COG3238	S
LCGL_0467	73	hypothetical protein	-	-
LCGL_0475	70	hypothetical protein	-	-
LCGL_0489	264	transcription regulator	COG1737	K
LCGL_0490	186	putative phosphoglycerate mutase	COG0406	G
LCGL_0506	296	transposase	-	-
LCGL_0552	193	ankyrin repeat family protein	COG0666	R
LCGL_0560	485	hypothetical protein	-	-
LCGL_0566	108	transcription regulator	-	-
LCGL_0568	174	transcription regulator	-	-
LCGL_0569	135	hypothetical protein	-	-
LCGL_0570	308	hypothetical protein	-	-
LCGL_0571	426	conserved hypothetical protein	-	-
LCGL_0572	222	ABC transporter ATP-binding component	COG1136	V
LCGL_0588	101	truncated transcription regulator	-	-
LCGL_0589	120	truncated transcription regulator	-	-
LCGL_0590	221	truncated fructose-specific PTS system IIABC components	COG1762	GT
LCGL_0591	430	truncated fructose-specific PTS system IIABC components	COG1299	G
LCGL_0592	850	glycosyl hydrolase	COG0383	G
LCGL_0595	59	hypothetical protein	-	-
LCGL_0601	406	alanine-adding enzyme MurN	COG2348	V
LCGL_0602	349	alanine-adding enzyme MurN	-	-
LCGL_0614	132	two-component response regulator	COG0745	TK
LCGL_0615	462	two-component sensor kinase	COG0642	T
LCGL_0617	91	hypothetical protein	-	-
LCGL_0618	69	hypothetical protein	-	-
LCGL_0619	191	conserved hypothetical protein	-	-
LCGL_0620	317	putative lipase	COG0657	I
LCGL_0621	243	putative transcription regulator	COG1737	K
LCGL_0622	684	maltose and glucose-specific PTS system IIABC components	COG1263	G
LCGL_0627	288	transposase	COG2801	L
LCGL_0628	91	transposase	COG2963	L
LCGL_0630	65	hypothetical protein	-	-
LCGL_0631	224	hypothetical protein	-	-
LCGL_0634	171	truncated racemase	COG1441	H
LCGL_0643	173	conserved hypothetical protein	-	-
LCGL_0658	163	truncated transcriptional antiterminator	-	-
LCGL_0663	76	hypothetical protein	-	-
LCGL_0665	288	transposase	COG2801	L
LCGL_0666	91	transposase	COG2963	L
LCGL_0671	311	conserved hypothetical protein	COG1073	R
LCGL_0672	142	hypothetical protein	-	-
LCGL_0674	441	potassium transporter protein	COG0168	P
LCGL_0675	218	potassium transporter protein	COG0569	P
LCGL_0677	342	transporter protein	COG0628	R
LCGL_0689	60	hypothetical protein	-	-
LCGL_0691	43	hypothetical protein	-	-
LCGL_0706	47	hypothetical protein	-	-
LCGL_0713	389	conserved hypothetical protein	COG0628	R
LCGL_0714	118	conserved hypothetical protein	-	-
LCGL_0724	317	asparaginase	COG1446	E
LCGL_0725	458	cellobiose-specific PTS system IIC component	COG1455	G
LCGL_0726	173	conserved hypothetical protein	-	-
LCGL_0727	431	Xaa-His dipeptidase	COG0624	E
LCGL_0728	242	transcription regulator	COG2188	K
LCGL_0729	288	transposase	COG2801	L
LCGL_0730	91	transposase	COG2963	L
LCGL_0736	464	putative transporter protein	COG0477	GEPR
LCGL_0739	272	purine nucleoside phosphorylase	COG0005	F
LCGL_0749	154	conserved hypothetical protein	-	-
LCGL_0752	511	amino acid transporter protein	COG0531	E
LCGL_0756	44	hypothetical protein	-	-
LCGL_0757	76	hypothetical protein	-	-
LCGL_0758	296	transposase	-	-
LCGL_0760	186	conserved hypothetical protein	-	-
LCGL_0761	62	conserved hypothetical protein	-	-
LCGL_0770	54	hypothetical protein	-	-
LCGL_0780	46	hypothetical protein	-	-
LCGL_0781	201	hypothetical protein	-	-
LCGL_0784	123	hypothetical protein	-	-
LCGL_0793	368	alanine dehydrogenase	COG0686	E
LCGL_0802	341	lipase	COG0657	I
LCGL_0812	498	fructose-specific PTS system IIBC components	COG1299	G
LCGL_0815	266	transcriptional regulator	COG1737	K
LCGL_0816	460	beta-glucosidase	COG2723	G
LCGL_0817	294	glucokinase	COG1940	KG
LCGL_0818	134	conserved hypothetical protein	-	-
LCGL_0827	282	hypothetical protein	-	-
LCGL_0828	293	hypothetical protein	-	-
LCGL_0835	296	transposase	-	-
LCGL_0842	207	hypothetical protein	-	-
LCGL_0844	109	hypothetical protein	-	-
LCGL_0845	627	hypothetical protein	-	-
LCGL_0846	511	hypothetical protein	-	-
LCGL_0852	230	conserved hypothetical protein	COG0693	R
LCGL_0859	343	conserved hypothetical protein	-	-
LCGL_0861	135	hypothetical protein	COG1393	P
LCGL_0862	498	hypothetical protein	-	-
LCGL_0864	178	hypothetical protein	COG1408	R
LCGL_0868	301	conserved hypothetical protein	COG1011	R
LCGL_0875	288	transposase	COG2801	L
LCGL_0876	91	transposase	COG2963	L
LCGL_0877	76	phage holin	-	-
LCGL_0878	250	hypothetical protein	-	-
LCGL_0881	52	hypothetical protein	-	-
LCGL_0884	71	conserved hypothetical protein	-	-
LCGL_0885	540	hypothetical protein	-	-
LCGL_0886	235	ribosomal small subunit pseudouridine synthase A	COG1187	J
LCGL_0894	108	cellobiose-specific PTS system IIB component	COG1440	G
LCGL_0898	46	conserved hypothetical protein	-	-
LCGL_0899	95	conserved hypothetical protein	COG0607	P
LCGL_0909	383	conserved hypothetical protein	COG2199	T
LCGL_0912	266	conserved hypothetical protein	-	-
LCGL_0913	148	conserved hypothetical protein	-	-
LCGL_0914	580	truncated sodium/hydrogen antiporter	COG0025	P
LCGL_0915	81	truncated sodium/hydrogen antiporter	-	-
LCGL_0916	47	hypothetical protein	-	-
LCGL_0920	227	hypothetical protein	-	-
LCGL_0921	55	hypothetical protein	-	-
LCGL_0922	79	truncated excinuclease ABC subunit A	COG0178	L
LCGL_0923	112	conserved hypothetical protein	COG1416	S
LCGL_0925	74	hypothetical protein	-	-
LCGL_0926	45	hypothetical protein	-	-
LCGL_0927	226	conserved hypothetical protein	COG0671	I
LCGL_0928	239	conserved hypothetical protein	COG0346	E
LCGL_0931	140	acetyltransferase	COG0454	KR
LCGL_0933	283	ABC transporter substrate-binding component	COG0834	ET
LCGL_0935	755	glutamate-cysteine ligase	-	-
LCGL_0938	147	conserved hypothetical protein	-	-
LCGL_0941	139	nucleoside diphosphate kinase	COG0105	F
LCGL_0949	238	transcription regulator	COG2188	K
LCGL_0950	442	cellobiose-specific PTS system IIC component	COG1455	G
LCGL_0951	876	glycosyl hydrolase	COG0383	G
LCGL_0953	391	endoglycosidase	-	-
LCGL_0960	132	conserved hypothetical protein	COG1393	P
LCGL_0969	296	ribose transporter protein	COG0697	GER
LCGL_0970	361	conserved hypothetical protein	COG1162	R
LCGL_0971	288	transposase	COG2801	L
LCGL_0972	91	transposase	COG2963	L
LCGL_0973	193	conserved hypothetical protein	-	-
LCGL_0975	267	conserved hypothetical protein	-	-
LCGL_0976	50	hypothetical protein	-	-
LCGL_0977	87	hypothetical protein	-	-
LCGL_0980	268	conserved hypothetical protein	COG1806	S
LCGL_0981	211	conserved hypothetical protein	-	-
LCGL_0982	872	pyruvate phosphate dikinase	COG0574	G
LCGL_0988	232	N-acetylmuramoyl-L-alanine amidase	COG1705	NU
LCGL_0989	117	hypothetical protein	-	-
LCGL_0990	214	putative 3-methylpurine glycosylase	COG2094	L
LCGL_1007	44	hypothetical protein	-	-
LCGL_1026	47	hypothetical protein	-	-
LCGL_1037	588	conserved hypothetical protein	-	-
LCGL_1038	366	conserved hypothetical protein	-	-
LCGL_1041	130	conserved hypothetical protein	-	-
LCGL_1046	656	N-acetylglucosamine-specific PTS system IIABC components	COG1263	G
LCGL_1048	109	transcription regulator	COG1695	K
LCGL_1049	207	conserved hypothetical protein	-	-
LCGL_1050	293	hypothetical protein	-	-
LCGL_1053	190	conserved hypothetical protein	-	-
LCGL_1063	180	conserved hypothetical protein	COG1544	J
LCGL_1064	279	conserved hypothetical protein	COG2035	S
LCGL_1072	74	hypothetical protein	-	-
LCGL_1074	51	hypothetical protein	-	-
LCGL_1076	173	truncated alcohol dehydrogenase	COG1063	ER
LCGL_1079	335	aspartate-ammonia ligase	COG2502	E
LCGL_1087	91	transposase	COG2963	L
LCGL_1088	288	transposase	COG2801	L
LCGL_1089	45	hypothetical protein	-	-
LCGL_1090	564	truncated preprotein translocase SecA	COG0653	U
LCGL_1091	87	truncated preprotein translocase SecA	COG0653	U
LCGL_1096	48	conserved hypothetical protein	-	-
LCGL_1097	60	hypothetical protein	-	-
LCGL_1098	292	cation transporter protein	COG0053	P
LCGL_1099	248	hypothetical protein	-	-
LCGL_1100	116	conserved hypothetical protein	-	-
LCGL_1101	116	hypothetical protein	-	-
LCGL_1103	227	hypothetical phage protein	-	-
LCGL_1104	45	hypothetical phage protein	-	-
LCGL_1106	188	hypothetical phage protein	-	-
LCGL_1107	165	truncated phage integrase	COG0582	L
LCGL_1108	64	hypothetical protein	-	-
LCGL_1109	42	hypothetical protein	-	-
LCGL_1110	61	conserved hypothetical protein	-	-
LCGL_1111	41	hypothetical protein	-	-
LCGL_1112	85	hypothetical protein	-	-
LCGL_1113	250	hypothetical protein	-	-
LCGL_1114	77	hypothetical phage protein	-	-
LCGL_1117	55	hypothetical protein	-	-
LCGL_1130	86	hypothetical phage protein	-	-
LCGL_1141	125	hypothetical protein	-	-
LCGL_1142	126	hypothetical protein	-	-
LCGL_1143	76	hypothetical protein	-	-
LCGL_1144	117	hypothetical phage protein	-	-
LCGL_1145	57	hypothetical protein	-	-
LCGL_1147	65	hypothetical protein	-	-
LCGL_1148	60	hypothetical protein	-	-
LCGL_1149	115	hypothetical protein	-	-
LCGL_1150	130	hypothetical protein	-	-
LCGL_1152	50	hypothetical protein	-	-
LCGL_1153	81	hypothetical protein	-	-
LCGL_1155	115	phage endonuclease	-	-
LCGL_1158	162	hypothetical phage protein	-	-
LCGL_1159	52	hypothetical protein	-	-
LCGL_1160	166	hypothetical protein	-	-
LCGL_1161	89	hypothetical protein	-	-
LCGL_1165	69	hypothetical protein	-	-
LCGL_1170	250	conserved hypothetical protein	-	-
LCGL_1179	65	conserved hypothetical protein	-	-
LCGL_1184	117	conserved hypothetical protein	-	-
LCGL_1185	142	conserved hypothetical protein	COG0589	T
LCGL_1187	408	conserved hypothetical protein	COG0346	E
LCGL_1188	275	hypothetical protein	-	-
LCGL_1193	537	glucosidase	COG0366	G
LCGL_1212	447	Xaa-His dipeptidase	COG0624	E
LCGL_1213	509	arginine-ornithine antiporter protein	COG1288	S
LCGL_1216	195	phosphatase	COG0546	R
LCGL_1220	296	transposase	-	-
LCGL_1226	80	conserved hypothetical protein	COG2261	S
LCGL_1230	206	conserved hypothetical protein	-	-
LCGL_1233	296	transposase	-	-
LCGL_1237	296	transposase	-	-
LCGL_1238	132	conserved hypothetical protein	COG1393	P
LCGL_1244	265	short chain dehydrogenase	COG1028	IQR
LCGL_1246	285	conserved hypothetical protein	-	-
LCGL_1247	353	oxidoreductase	COG0673	R
LCGL_1250	497	glycerol kinase	COG0554	C
LCGL_1258	161	hypothetical protein	-	-
LCGL_1259	86	hypothetical protein	-	-
LCGL_1260	623	truncated glycosyltransferase	-	-
LCGL_1264	69	conserved hypothetical protein	-	-
LCGL_1265	118	phage transcription repressor	-	-
LCGL_1268	45	hypothetical protein	-	-
LCGL_1269	132	arsenate reductase	COG1393	P
LCGL_1275	472	Na+/H+ antiporter	COG1757	C
LCGL_1280	409	hypothetical protein	-	-
LCGL_1282	178	hypothetical protein	-	-
LCGL_1286	91	transposase	COG2963	L
LCGL_1287	288	transposase	COG2801	L
LCGL_1288	71	hypothetical protein	-	-
LCGL_1289	320	conserved hypothetical protein	-	-
LCGL_1290	119	conserved hypothetical protein	-	-
LCGL_1293	245	hypothetical protein	-	-
LCGL_1295	328	amidinotransferase	-	-
LCGL_1302	535	L-aspartate-beta-decarboxylase	COG0436	E
LCGL_1324	535	hypothetical protein	-	-
LCGL_1328	318	conserved hypothetical protein	COG1600	C
LCGL_1329	45	hypothetical protein	-	-
LCGL_1334	278	transcription regulator	-	-
LCGL_1341	62	hypothetical protein	-	-
LCGL_1347	163	putative acetyltransferase	-	-
LCGL_1349	160	conserved hypothetical protein	COG0590	FJ
LCGL_1350	45	hypothetical protein	-	-
LCGL_1365	70	hypothetical protein	-	-
LCGL_1366	145	conserved hypothetical protein	COG1393	P
LCGL_1369	152	hypothetical protein	-	-
LCGL_1370	152	conserved hypothetical protein	-	-
LCGL_1371	81	conserved hypothetical protein	-	-
LCGL_1372	144	conserved hypothetical protein	-	-
LCGL_1381	54	hypothetical protein	-	-
LCGL_1382	53	hypothetical protein	-	-
LCGL_1383	51	hypothetical protein	-	-
LCGL_1384	170	hypothetical protein	-	-
LCGL_1385	152	hypothetical protein	-	-
LCGL_1386	205	hypothetical protein	-	-
LCGL_1387	113	hypothetical protein	-	-
LCGL_1389	42	hypothetical protein	-	-
LCGL_1390	91	transposase	COG2963	L
LCGL_1391	234	transposase	COG2801	L
LCGL_1392	134	conserved hypothetical protein	-	-
LCGL_1398	69	hypothetical protein	-	-
LCGL_1400	174	hypothetical protein	-	-
LCGL_1401	345	conserved hypothetical protein	-	-
LCGL_1402	131	hypothetical protein	-	-
LCGL_1403	91	transposase	COG2963	L
LCGL_1404	288	transposase	COG2801	L
LCGL_1405	467	conserved hypothetical protein	-	-
LCGL_1407	137	conserved hypothetical protein	-	-
LCGL_1408	74	hypothetical protein	-	-
LCGL_1409	207	hypothetical protein	-	-
LCGL_1413	42	hypothetical protein	-	-
LCGL_1414	67	hypothetical protein	-	-
LCGL_1417	167	putative repressor protein	-	-
LCGL_1421	49	hypothetical protein	-	-
LCGL_1422	72	hypothetical protein	-	-
LCGL_1423	98	hypothetical protein	-	-
LCGL_1424	73	hypothetical protein	-	-
LCGL_1427	246	hypothetical protein	-	-
LCGL_1434	331	alcohol dehydrogenase	COG0604	CR
LCGL_1435	537	L-lactate transporter protein	COG1620	C
LCGL_1436	349	conserved hypothetical protein	COG1808	S
LCGL_1437	446	potassium transporter protein	COG0168	P
LCGL_1438	125	putative arsenate reductase	COG1393	P
LCGL_1440	51	hypothetical protein	-	-
LCGL_1441	75	hypothetical protein	-	-
LCGL_1442	66	cold shock protein B	COG1278	K
LCGL_1443	101	hypothetical protein	-	-
LCGL_1444	44	hypothetical protein	-	-
LCGL_1445	66	cold shock protein B	COG1278	K
LCGL_1449	74	hypothetical protein	-	-
LCGL_1450	80	hypothetical protein	-	-
LCGL_1451	74	hypothetical protein	-	-
LCGL_1452	91	transposase	COG2963	L
LCGL_1454	60	hypothetical protein	-	-
LCGL_1455	361	hypothetical protein	-	-
LCGL_1457	62	hypothetical protein	-	-
LCGL_1458	296	transposase	-	-
LCGL_1459	64	hypothetical protein	-	-
LCGL_1461	71	transcription regulator	-	-
LCGL_1462	118	conserved hypothetical protein	-	-
LCGL_1464	84	hypothetical protein	-	-
LCGL_1471	158	truncated cytochrome D ubiquinol oxidase subunit I	COG1271	C
LCGL_1477	44	hypothetical protein	-	-
LCGL_1482	218	conserved hypothetical protein	-	-
LCGL_1483	286	ketose-bisphosphate aldolase	COG0191	G
LCGL_1484	73	truncated tagatose-6-phosphate kinase	-	-
LCGL_1485	225	truncated tagatose-6-phosphate kinase	COG1105	G
LCGL_1486	383	tagatose-6-phosphate aldose/ketose isomerase	COG2222	M
LCGL_1487	279	N-acetylgalactosamine-specific PTS system IID component	COG3716	G
LCGL_1488	270	N-acetylgalactosamine-specific PTS system IIC component	COG3715	G
LCGL_1489	159	N-acetylgalactosamine-specific PTS system IIB component	COG3444	G
LCGL_1490	92	preprotein translocase YajC subunit	-	-
LCGL_1491	141	N-acetylgalactosamine-specific PTS system IIA component	COG2893	G
LCGL_1492	381	N-acetylglucosamine-6-phosphate deacetylase	COG1820	G
LCGL_1493	251	transcription regulator	COG1737	K
LCGL_1510	177	hypothetical protein	-	-
LCGL_1511	327	conserved hypothetical protein	-	-
LCGL_1515	81	truncated acetyltransferase	-	-
LCGL_1516	64	truncated acetyltransferase	-	-
LCGL_1525	67	hypothetical protein	-	-
LCGL_1526	57	conserved hypothetical protein	-	-
LCGL_1528	121	conserved hypothetical protein	-	-
LCGL_1537	118	hypothetical protein	-	-
LCGL_1541	138	rifampin ADP-ribosyl transferase	-	-
LCGL_1556	400	phage integrase	COG0582	L
LCGL_1557	73	hypothetical protein	-	-
LCGL_1558	62	hypothetical protein	-	-
LCGL_1559	91	transposase	COG2963	L
LCGL_1560	288	transposase	COG2801	L
LCGL_1561	189	conserved hypothetical protein	-	-
LCGL_1567	207	hypothetical protein	-	-
LCGL_1568	152	hypothetical protein	-	-
LCGL_1572	243	hypothetical protein	-	-
LCGL_1573	229	conserved hypothetical protein	-	-
LCGL_1574	52	hypothetical protein	-	-
LCGL_1575	296	transposase	-	-
LCGL_1581	68	conserved hypothetical protein	-	-
LCGL_1582	695	two-component sensor kinase	COG0642	T
LCGL_1583	234	two-component response regulator protein	COG0745	TK
LCGL_1585	552	collagen adhesin protein	-	-
LCGL_1586	228	water channel protein	COG0580	G
LCGL_1587	55	hypothetical protein	-	-
LCGL_1588	376	conserved hypothetical protein	-	-
LCGL_1590	118	conserved hypothetical protein	-	-
LCGL_1592	430	conserved hypothetical protein	COG3681	S
LCGL_1596	570	phosphoglucomutase	COG1109	G
LCGL_1598	218	transcription regulator	COG0664	T
LCGL_1604	360	hypothetical protein	-	-
LCGL_1605	193	hypothetical protein	-	-
LCGL_1606	47	hypothetical protein	-	-
LCGL_1610	293	endonuclease	-	-
LCGL_1621	258	ferric ion ABC transporter ATP-binding component	COG1120	PH
LCGL_1622	340	ferric ion ABC transporter permease component	COG0609	P
LCGL_1623	313	ferric ion ABC transporter substrate-binding component	COG0614	P
LCGL_1625	125	phage holin	-	-
LCGL_1630	48	hypothetical protein	-	-
LCGL_1664	243	hydrolase	COG0596	R
LCGL_1670	61	putative truncated transposase	-	-
LCGL_1671	190	putative truncated transposase	-	-
LCGL_1672	590	conserved hypothetical protein	-	-
LCGL_1675	49	hypothetical protein	-	-
LCGL_1677	102	hypothetical protein	-	-
LCGL_1688	60	transcription regulator	-	-
LCGL_1690	65	hypothetical protein	-	-
LCGL_1691	291	hypothetical protein	-	-
LCGL_1692	277	hypothetical protein	-	-
LCGL_1696	73	hypothetical protein	-	-
LCGL_1715	74	transcription regulator	-	-
LCGL_1716	487	arginine/ornithine antiporter	COG0531	E
LCGL_1725	311	oxidoreductase	COG0604	CR
LCGL_1730	290	hypothetical protein	-	-
LCGL_1731	277	hypothetical protein	-	-
LCGL_1739	168	conserved hypothetical protein	-	-
LCGL_1740	509	conserved hypothetical protein	-	-
LCGL_1741	139	hypothetical protein	-	-
LCGL_1742	64	hypothetical protein	-	-
LCGL_1744	139	hypothetical protein	-	-
LCGL_1745	124	conserved hypothetical protein	COG0346	E
LCGL_1748	41	hypothetical protein	-	-
LCGL_1781	180	conserved hypothetical protein	-	-
LCGL_1784	159	conserved hypothetical protein	-	-
LCGL_1789	54	hypothetical protein	-	-
LCGL_1794	280	hypothetical protein	-	-
LCGL_1797	203	nitroreductase	COG0778	C
LCGL_1799	297	conserved hypothetical protein	-	-
LCGL_1800	104	hypothetical phage protein	-	-
LCGL_1801	79	hypothetical protein	-	-
LCGL_1802	134	hypothetical phage protein	-	-
LCGL_1803	83	hypothetical protein	-	-
LCGL_1807	55	hypothetical protein	-	-
LCGL_1808	94	hypothetical phage protein	-	-
LCGL_1809	89	hypothetical protein	-	-
LCGL_1812	288	hypothetical phage protein	-	-
LCGL_1813	60	hypothetical phage protein	-	-
LCGL_1814	63	hypothetical protein	-	-
LCGL_1815	171	phage protease	-	-
LCGL_1817	452	amino acid transporter protein	COG0531	E
LCGL_1818	149	conserved hypothetical protein	-	-
LCGL_1819	214	ABC transporter ATP-binding component	COG1136	V
LCGL_1820	679	conserved hypothetical protein	-	-
LCGL_1829	454	amino acid transporter protein	COG0531	E
LCGL_1830	318	NAD-dependent nucleoside-diphosphate-sugar epimerase	COG0451	MG
LCGL_1831	396	2-amino-3-ketobutyrate coenzyme A ligase	COG0156	H
LCGL_1833	364	alanine dehydrogenase	COG0686	E
LCGL_1836	50	conserved hypothetical protein	-	-
LCGL_1846	101	conserved hypothetical protein	-	-
LCGL_1847	159	conserved hypothetical protein	-	-
LCGL_1848	158	hypothetical protein	-	-
LCGL_1902	488	lysine transporter protein	COG0833	E
LCGL_1929	399	conserved hypothetical protein	-	-
LCGL_1942	318	hypothetical protein	-	-
LCGL_1945	73	truncated cation-transporting ATPase	-	-
LCGL_1946	201	truncated cation-transporting ATPase	COG0474	P
LCGL_1957	124	conserved hypothetical protein	-	-
LCGL_1958	647	conserved hypothetical protein	COG1297	S
LCGL_1959	64	hypothetical protein	-	-
LCGL_1964	463	amino acid transporter protein	COG0531	E
